# Supplementary material for: Helicobacter Species and Their Association with Gastric Pathology in a Cohort of Dogs with Chronic Gastrointestinal Signs
Source: Animals (Basel). 2022 May 13;12(10):1254. doi: 10.3390/ani12101254 (PMC9137851; doi:10.3390/ani12101254)
Supplement: Supplementary file 1 [file animals-12-01254-s001.zip]

Archive with 1 entries (1 files):
- animals-1708254-supplementary.pdf
